# Supplementary material for: First-Principles Study of Silicon–Tin Alloys as a High-Temperature Thermoelectric Material
Source: Materials (Basel). 2022 Jun 9;15(12):4107. doi: 10.3390/ma15124107 (PMC9229319; doi:10.3390/ma15124107)
Supplement: Supplementary file 1 [file materials-15-04107-s001.zip]

Archive with 1 entries (1 files):
- materials-1736390-supplementary.pdf
